# Supplementary material for: Obesity Does Not Influence Outcomes in Hepatocellular Carcinoma Patients following Curative Hepatectomy
Source: PLoS One. 2015 May 12;10(5):e0125649. doi: 10.1371/journal.pone.0125649 (PMC4428764; doi:10.1371/journal.pone.0125649)
Supplement: S1 File — (ZIP) [file pone.0125649.s001.zip]

Archive with 1 entries (1 files):
- S1_File.xls
