# Supplementary material for: Obesity Does Not Influence Outcomes in Hepatocellular Carcinoma Patients following Curative Hepatectomy
Source: PLoS One. 2015 May 12;10(5):e0125649. doi: 10.1371/journal.pone.0125649 (PMC4428764; doi:10.1371/journal.pone.0125649)
Supplement: S1 File — (ZIP) [file pone.0125649.s001.zip › S1_File.xls]

## Sheet: 提交板
id	sex	age(yr)	height,m	body weight(kg)	BMI,kg/m2	DM	HBSAG	HBC	TBIL (μmol/L)	ast (U/L)	alt (U/L)	albumin, g/L	PLT, 109/L	PT,s	afp≥4nono ng/mL	tumor number	size,cm	tumor capsule	cirrhosis	BCLC	major resection	relapse	recurrence time(m)	survival time(m)	censor	complications, presence	BMI ≥25 kg/m2
4049801	male	54	1.45	48	22.83	No	positive	negative	16	22	34	33	151	15.1	no	multiple	4.5	present	present	A	no	no	39	39	yes	no	no
5031401	male	44	1.68	59	20.9	No	positive	negative	3.4	47	50	35	58	11	no	solitary	3.3	present	present	A	no	no	80	80	yes	yes	no
5034801	female	41	1.54	43	18.13	No	positive	negative	8.5	19	34	35.9	159	14.5	no	solitary	5	present	present	A	yes	yes	18	18	no	no	no
5038801	male	36	1.59	52	20.57	No	positive	negative	16.3	55	54	50.6	292	13.9	no	multiple	6.7	present	absent	B	yes	yes	3	20	no	no	no
5040401	male	35	1.69	83	29.06	No	positive	negative	8.8	42	38	46.9	271	13.2	no	solitary	2	present	present	A	no	no	81	81	yes	no	yes
5067201	male	59	1.55	66	27.47	No	negative	positive	14.2	31	57	35.4	96	13.7	no	solitary	3.8	present	present	A	no	yes	59	59	no	yes	yes
5081101	male	50	1.71	78	26.67	No	positive	negative	11	55	32	42.6	128	14.3	no	solitary	3	present	present	A	no	yes	1	1	no	yes	yes
5082201	male	43	1.6	60	23.44	No	positive	negative	5	33	34	38.9	217	13.6	no	solitary	11	present	present	A	yes	yes	14	14	no	no	no
5083401	female	30	1.57	45	18.26	No	positive	negative	5.1	27	18	36.7	359	12	no	solitary	3	present	absent	A	no	yes	7	19	no	no	no
5088901	male	44	1.75	65	21.22	No	positive	negative	13.7	25	24	38.7	147	13.74	no	multiple	5	present	present	B	yes	yes	6	20	no	yes	no
5100601	male	38	1.63	65	24.46	No	negative	positive	17.4	9	39	48.5	184	11.75	no	solitary	9	present	absent	A	yes	yes	9	58	no	no	no
5118301	male	54	1.72	67	22.65	No	positive	negative	9	67	60	45.4	134	14.5	no	solitary	3.2	present	present	A	no	no	77	77	yes	no	no
5120901	male	54	1.64	76	28.26	No	positive	negative	7.9	40	29	41.2	198	12.5	no	solitary	6.7	present	present	A	yes	yes	3	15	no	no	yes
5134901	male	43	1.75	62	20.24	No	positive	negative	16	37	28	39	114	13.41	no	solitary	6	present	present	A	yes	yes	45	45	no	yes	no
5135201	female	39	1.5	46	20.44	No	positive	negative	17.1	91	120	40.9	110	12.3	yes	multiple	6	absent	present	B	yes	yes	47	75	yes	no	no
5143101	male	65	1.74	70	23.12	No	positive	negative	14.6	79	80	28.5	190	16	no	multiple	12.5	present	present	A	yes	yes	2	15	no	no	no
5146601	male	44	1.58	56	22.43	No	positive	negative	10.8	37	97	41.3	173	13.2	no	multiple	7	present	present	B	yes	no	78	78	yes	yes	no
5153201	male	41	1.7	57	19.72	No	positive	negative	11.2	65	83	44.3	162	13	yes	solitary	9	present	present	A	yes	yes	5	78	yes	no	no
5163201	male	63	1.63	63	23.71	No	positive	negative	14.1	45	40	33	127	14.8	no	solitary	2.8	present	absent	A	no	no	78	78	yes	no	no
5164501	female	50	1.47	40	18.51	No	positive	negative	16.7	22	53	36.8	328	13.9	yes	multiple	9	present	absent	B	yes	yes	26	26	no	no	no
5169801	male	24	1.8	61	18.83	No	positive	negative	9.5	28	28	49.8	176	12.9	yes	solitary	7.5	present	absent	A	yes	yes	10	10	no	no	no
5184401	male	35	1.65	56.5	20.75	No	positive	negative	16.1	57	75	39.5	284	12.33	no	solitary	14	present	absent	A	yes	yes	1	1	no	no	no
5185001	male	34	1.63	57	21.45	No	positive	negative	22	41	32	41.8	141	13.41	no	solitary	3	present	present	A	no	yes	37	77	yes	no	no
5192101	female	54	1.58	57	22.83	No	positive	negative	15.5	19	56	45.3	263	12.8	no	solitary	10	present	absent	A	yes	no	77	77	yes	no	no
5192501	male	23	1.75	55	17.96	No	positive	negative	16	36	53	40	184	13.1	yes	solitary	13	present	present	A	yes	yes	14	14	no	no	no
5206301	male	46	1.57	58	23.53	No	positive	negative	9.7	60	73	46.9	144	11.4	no	solitary	9	present	present	A	yes	yes	3	10	no	no	no
5215701	male	37	1.58	56	22.43	No	negative	negative	9.2	16	19	39	160	13.2	yes	solitary	4.5	present	absent	A	no	yes	14	24	no	no	no
5217701	male	38	1.68	69	24.45	No	positive	negative	15	17	17	26.5	203	13.1	no	solitary	3.5	present	absent	A	no	no	70	70	yes	no	no
5218001	female	66	1.5	60	26.67	No	negative	positive	8.8	22	19	46.6	167	12.6	no	solitary	9	absent	absent	A	yes	yes	19	36	no	yes	yes
5220301	female	64	1.58	79	31.65	No	positive	negative	15.6	31	47	35.6	157	12.8	no	solitary	4	present	absent	A	no	yes	28	43	no	no	yes
5221601	male	46	1.64	55	20.45	No	positive	negative	11.2	47	51	42.7	235	12.77	yes	multiple	8	absent	present	B	yes	yes	3	19	no	no	no
5229001	male	60	1.63	70	26.35	No	positive	negative	21.8	69	98	38.9	133	14.5	no	multiple	3	present	present	B	no	no	24	24	no	no	yes
5239401	male	41	1.75	74	24.16	No	negative	positive	18.5	27	19	45.9	237	10.9	no	solitary	13.8	present	absent	A	yes	no	68	68	yes	no	no
5263101	female	31	1.58	41	16.42	No	positive	negative	5.9	15	29	34.8	275	12.6	yes	solitary	11	present	present	A	no	yes	8	14	no	no	no
5269701	male	70	1.64	59	21.94	No	positive	negative	23.2	55	178	35.5	44	16.5	no	solitary	9	absent	present	A	no	yes	16	16	no	yes	no
5270501	male	38	1.72	64	21.63	No	positive	negative	8.7	48	46	41.7	161	13.4	yes	multiple	7.5	absent	present	B	yes	yes	3	11	no	no	no
5278801	male	59	1.73	72	24.06	No	positive	negative	22.1	33	38	48.2	96	13.4	no	solitary	6.5	present	present	A	yes	yes	12	38	no	yes	no
5280301	male	19	1.66	54	19.6	No	positive	negative	16.5	105	83	49.1	343	12.1	yes	solitary	9	present	absent	A	yes	yes	49	49	no	no	no
5282801	male	44	1.63	62	23.34	No	positive	negative	14.4	26	27	46.5	269	12	no	solitary	4.5	present	present	A	no	yes	53	53	no	yes	no
5285101	male	40	1.7	70	24.22	No	positive	negative	19.4	57	45	48.2	209	12.3	no	multiple	3.5	absent	present	B	no	yes	46	73	yes	no	no
5288501	male	44	1.66	50	18.14	No	positive	negative	3.4	0	0	35	257	12.8	no	solitary	5	present	present	A	yes	yes	36	36	no	no	no
5291801	male	29	1.82	65	19.62	No	positive	negative	10.1	20	25	44.1	186	12.9	yes	solitary	5	absent	absent	A	yes	yes	12	12	no	no	no
5306001	male	64	1.72	62	20.96	No	positive	negative	3.4	0	0	33.6	231	13.3	yes	solitary	11	present	present	A	yes	yes	4	7	no	no	no
5310301	male	37	1.73	79	26.4	No	negative	positive	10.7	86	41	49.8	153	11.2	yes	solitary	4	absent	present	A	no	yes	60	72	yes	no	yes
5311401	male	36	1.72	59	19.94	No	positive	negative	11	24	52	41.1	123	15.7	no	multiple	4.5	absent	present	A	no	yes	20	33	no	yes	no
5311501	male	47	1.72	57	19.27	No	positive	negative	8.6	18	30	39.6	109	14.1	yes	solitary	7	present	absent	A	yes	yes	46	46	no	no	no
5314201	male	44	1.65	52	19.1	No	positive	negative	12.2	24	29	41.9	170	14.3	yes	solitary	5.5	absent	present	A	yes	yes	1	1	no	no	no
5331801	male	50	1.58	57	22.83	No	positive	negative	20	48	39	34.3	142	12.6	yes	solitary	5	present	absent	A	yes	yes	4	20	no	no	no
5332301	male	42	1.65	62	22.77	No	positive	negative	17.2	34	38	43.3	221	13.6	no	solitary	3	absent	absent	A	no	no	70	70	yes	no	no
5333101	male	28	1.65	83	30.49	No	positive	positive	6.9	54	30	41.3	163	11.8	no	solitary	5	absent	absent	A	yes	no	69	69	yes	no	yes
5342001	male	33	1.66	48	17.42	No	positive	negative	9.5	23	26	38.4	193	13.8	no	multiple	4	absent	present	A	no	no	74	74	yes	no	no
5355001	male	49	1.69	75	26.26	No	positive	negative	16.8	23	34	47	213	11.8	no	solitary	6.5	present	absent	A	no	yes	39	39	no	yes	yes
5360301	male	58	1.77	76	24.26	yes	negative	negative	12.2	75	70	46.9	209	11.6	no	solitary	7.5	absent	present	A	no	yes	65	65	no	yes	no
5367801	male	43	1.71	72	24.62	yes	positive	negative	17.3	39	44	30.4	46	14.9	no	solitary	3	absent	present	A	no	yes	50	50	no	yes	no
5379301	female	55	1.69	76	26.61	No	positive	negative	9	28	47	41.9	105	11.7	yes	solitary	6	present	present	A	yes	no	70	70	yes	no	yes
5384701	male	43	1.68	54	19.13	No	positive	negative	5	44	35	38	92	12.9	no	solitary	7	absent	present	A	yes	yes	26	26	no	yes	no
5393801	male	32	1.58	53.5	21.43	No	positive	negative	10.3	59	50	46.4	134	13.7	no	solitary	5	present	present	A	yes	no	72	72	yes	no	no
5395601	male	53	1.6	52	20.31	No	positive	negative	17.3	27	23	42.2	145	13	no	solitary	4	absent	present	A	no	yes	64	64	no	no	no
5397701	male	28	1.66	56	20.32	No	positive	negative	15.3	41	43	40.5	32	14.3	no	solitary	4	present	present	A	no	yes	42	42	no	yes	no
5398401	male	65	1.62	71	27.05	No	negative	negative	6.8	36	41	43.3	178	13.1	no	solitary	5	present	present	A	yes	yes	69	69	no	no	yes
5401201	male	74	1.66	57	20.69	No	negative	negative	11.3	26	37	40.9	97	12.5	no	solitary	10.5	present	absent	A	yes	yes	2	2	no	yes	no
5405601	male	60	1.64	60	22.31	No	negative	positive	12.8	18	17	39.4	182	13.7	no	solitary	3	absent	absent	A	no	yes	64	64	no	no	no
5406701	female	46	1.54	52	21.93	No	positive	negative	11.4	21	25	45.7	127	13.6	no	solitary	10	present	absent	A	yes	yes	61	61	no	no	no
5410601	male	33	1.72	52	17.58	No	positive	negative	11.3	43	35	44.5	128	11.5	no	solitary	2.5	present	absent	A	no	no	72	72	yes	no	no
5412601	male	58	1.67	59.5	21.33	No	negative	negative	9.3	21	27	48.4	161	13.3	no	solitary	5.2	absent	present	A	yes	yes	62	62	no	no	no
5426001	male	51	1.7	58	20.07	No	positive	negative	18	44	35	39.1	76	14.6	no	multiple	1.8	absent	present	A	no	yes	5	67	yes	yes	no
5445201	female	49	1.63	43	16.18	No	positive	negative	17.6	22	32	46.2	176	12.7	no	solitary	3	absent	absent	A	no	yes	39	39	no	no	no
5445401	female	53	1.5	40	17.78	No	negative	negative	9.4	16	25	41.7	277	12.4	no	solitary	2.5	absent	absent	A	no	yes	65	65	no	no	no
5445801	male	51	1.67	57	20.44	No	positive	negative	21.7	75	57	38.7	100	11.2	no	multiple	2.5	absent	present	B	no	yes	36	39	no	no	no
5455801	male	67	1.6	62	24.22	No	positive	negative	25.1	41	57	38.7	140	12.7	no	solitary	7	present	present	A	yes	yes	25	64	yes	yes	no
5460201	male	54	1.67	67	24.02	No	negative	negative	19.5	31	32	39	195	13.4	yes	solitary	2.5	present	present	A	no	yes	30	30	no	no	no
5461701	male	41	1.66	56	20.32	No	positive	negative	29.7	29	64	28.1	56	15	no	multiple	5	absent	present	B	yes	yes	7	10	no	yes	no
5471901	male	57	1.6	51.5	20.12	No	positive	negative	12.3	23	28	36.4	186	13.2	yes	multiple	7	absent	absent	B	yes	yes	12	19	no	no	no
5493501	male	51	1.7	67	23.18	No	positive	negative	10.3	27	20	38.3	94	16.4	yes	solitary	2.7	absent	present	A	no	yes	3	3	no	yes	no
5511301	male	75	1.59	60	23.73	No	positive	negative	11.6	50	44	34.7	95	12.1	no	solitary	2.5	absent	present	A	no	yes	65	65	no	yes	no
5519101	male	34	1.67	63	22.59	No	positive	negative	13.6	30	36	40.4	154	13.4	yes	solitary	7	absent	present	A	no	no	69	79	yes	no	no
5523501	male	38	1.8	96	29.63	No	positive	negative	8.9	48	36	48.5	82	12.5	no	solitary	6	present	present	A	yes	yes	2	70	no	yes	yes
5527301	male	61	1.53	45	19.22	No	negative	positive	5.8	18	25	37	263	11.7	no	solitary	6	absent	absent	A	yes	no	65	65	yes	no	no
5527801	male	43	1.66	58	21.05	No	positive	negative	17.2	30	36	43.1	147	12.2	yes	solitary	3.5	absent	present	A	no	yes	5	69	yes	no	no
5538001	male	52	1.6	50	19.53	No	positive	negative	13.3	28	29	43.8	147	9.8	yes	solitary	2.5	absent	present	A	no	yes	57	57	no	yes	no
5538301	male	58	1.67	56	20.08	No	positive	negative	11.9	18	26	43.6	169	12.9	no	solitary	3.3	absent	absent	A	no	yes	31	48	no	no	no
5543101	female	52	1.58	54	21.63	No	negative	positive	9.4	13	22	42.4	226	13.4	no	solitary	4	absent	present	A	no	yes	60	60	no	no	no
5552101	male	56	1.65	56	20.57	No	positive	negative	8.9	55	131	39.6	226	11.3	no	multiple	10	present	present	B	yes	yes	30	30	no	no	no
5561301	male	46	1.78	66	20.83	No	positive	negative	10.8	33	53	39.4	154	13.4	yes	solitary	7	present	present	A	yes	yes	16	65	yes	no	no
5580101	male	57	1.72	74	25.01	No	negative	negative	16.9	17	20	43.2	451	16	yes	solitary	6	absent	present	A	yes	yes	15	15	no	no	yes
5586401	male	74	1.68	64.5	22.85	No	positive	negative	19.1	95	66	37.4	130	11.3	no	solitary	3	present	present	A	no	yes	4	26	no	no	no
5591801	male	45	1.62	60	22.86	No	positive	negative	15.6	73	86	40.7	114	12.6	no	solitary	11	present	present	A	yes	yes	14	34	no	no	no
5592201	male	38	1.66	61	22.14	No	positive	negative	19.9	18	19	36.7	48	14.3	no	solitary	4.5	absent	present	A	no	yes	26	26	no	yes	no
5593901	male	49	1.58	52	20.83	No	negative	negative	18	29	23	40.4	66	12.7	no	solitary	3	absent	present	A	no	yes	58	58	no	yes	no
5612101	male	50	1.68	72.5	25.69	No	negative	negative	13.8	20	35	42.7	86	13	yes	solitary	3.5	absent	present	A	yes	yes	3	28	no	yes	yes
5614401	male	51	1.7	64.5	22.32	No	positive	negative	16.6	34	35	30.5	145	13.7	no	solitary	7	absent	absent	A	yes	yes	38	38	no	no	no
5622701	male	42	1.66	57	20.69	No	positive	negative	28.7	33	52	35.5	94	17.1	no	solitary	2.8	absent	present	A	no	no	63	63	yes	yes	no
5638701	male	23	1.61	50	19.29	No	positive	negative	4.9	35	31	38	235	12.6	yes	solitary	6	absent	present	A	yes	yes	2	64	yes	no	no
5648201	female	66	1.59	59	23.34	No	positive	negative	12.3	29	44	32.2	64	14.5	no	multiple	5	absent	present	B	yes	no	65	65	yes	yes	no
5655001	male	50	1.68	79	27.99	No	positive	negative	12.9	34	30	43.9	148	13.7	no	multiple	8	absent	present	B	yes	yes	3	3	no	no	yes
5670701	male	40	1.64	52	19.33	No	positive	negative	5.7	0	0	36.3	76	11	yes	multiple	6	absent	present	B	yes	yes	11	77	yes	yes	no
5671901	male	58	1.67	52	18.65	No	positive	negative	3.4	0	0	35	211	12.1	no	solitary	12	absent	absent	A	yes	yes	16	58	no	no	no
5674101	male	36	1.73	68	22.72	No	positive	negative	3.4	0	0	35	233	14.4	no	multiple	9	absent	present	B	yes	yes	15	29	no	no	no
5680401	male	48	1.65	70	25.71	No	positive	negative	20.6	23	21	44.6	144	11.8	no	solitary	5.5	absent	present	A	yes	yes	13	61	yes	yes	yes
5701401	male	42	1.6	65	25.39	No	positive	negative	6.7	78	60	48	146	12.2	no	multiple	2.5	absent	present	B	yes	yes	31	54	no	no	yes
5704601	male	58	1.57	52	21.1	No	positive	negative	8	20	74	43.9	170	13.5	yes	solitary	8	absent	present	A	no	yes	6	10	no	no	no
5717101	male	38	1.63	63	23.71	No	positive	negative	26.8	35	31	45.4	177	15.2	no	multiple	3	absent	present	B	no	yes	39	39	no	no	no
5721701	male	40	1.62	44	16.77	yes	positive	negative	17.7	104	84	40	173	12.3	yes	solitary	8	absent	present	A	yes	yes	3	8	no	no	no
5723501	male	55	1.66	70	25.4	No	positive	negative	16.1	16	48	39.9	125	13.9	yes	solitary	5	absent	present	A	no	yes	25	41	no	yes	yes
5726701	female	27	1.62	66	25.15	No	positive	negative	9.9	33	27	39.4	246	13.7	no	solitary	7	absent	absent	A	yes	yes	7	65	no	no	yes
5738901	male	46	1.73	68	22.72	No	positive	negative	8.8	37	45	40.1	168	13.6	no	multiple	7	absent	present	B	yes	yes	6	8	no	no	no
5758801	male	67	1.59	61	24.13	No	positive	negative	17.9	38	53	32.3	178	16.7	no	multiple	6	present	present	A	yes	yes	7	7	no	no	no
5767401	male	50	1.6	58	22.66	No	positive	negative	9.6	57	102	36.9	161	11	no	multiple	12	present	present	A	yes	yes	34	61	yes	no	no
5769401	male	73	1.67	66	23.67	No	positive	negative	3.4	0	0	35	198	12.7	yes	multiple	3.5	present	present	A	no	yes	54	54	no	no	no
5770501	male	41	1.71	76	25.99	No	positive	negative	6.2	40	34	41.1	139	12.9	no	solitary	3.5	absent	present	A	no	yes	14	59	yes	no	yes
5774401	female	53	1.47	45	20.82	No	negative	negative	6.3	9	21	38	88	12.8	yes	solitary	4	present	present	A	no	no	1	64	yes	yes	no
5777701	male	44	1.73	73.5	24.56	No	negative	negative	19	18	17	48.6	98	11.8	yes	solitary	5.5	absent	present	A	yes	no	62	62	yes	yes	no
5780501	female	42	1.65	62	22.77	No	positive	negative	23.1	63	59	37.9	99	12.9	yes	multiple	11	absent	present	B	yes	yes	5	64	yes	yes	no
5782201	male	59	1.68	77	27.28	No	positive	negative	20	37	58	28.2	54	16.4	no	solitary	5	absent	present	A	yes	no	1	61	yes	yes	yes
5785101	male	58	1.73	64	21.38	No	positive	negative	2.7	67	63	40.2	220	13.4	no	multiple	3.5	absent	present	B	yes	yes	23	59	yes	no	no
5800301	male	66	1.85	56	16.36	No	negative	positive	8.1	56	186	40.8	162	13	no	multiple	11	absent	absent	B	yes	no	60	60	yes	no	no
5800401	male	21	1.69	52.5	18.38	No	positive	negative	13.5	49	29	45.6	228	13.2	yes	multiple	7	present	present	B	yes	yes	25	25	no	no	no
5800901	male	56	1.68	76	26.93	No	negative	positive	17	32	33	36.9	126	15.4	no	solitary	4	absent	present	A	no	no	61	61	yes	no	yes
5813501	male	45	1.66	73	26.49	No	positive	negative	19.1	52	41	42.2	113	14.9	yes	solitary	2	absent	present	A	no	no	61	61	yes	yes	yes
5826901	male	56	1.75	71	23.18	No	positive	negative	23.6	90	85	31	74	14	no	solitary	8	absent	present	A	yes	no	58	58	yes	yes	no
5843301	male	53	1.67	57	20.44	No	negative	negative	21.2	37	55	46.7	171	16.6	no	solitary	7	absent	present	A	yes	no	59	59	yes	no	no
5850001	male	36	1.78	60	18.94	No	positive	negative	21.8	15	28	43.6	172	12.6	no	multiple	5.5	absent	present	B	no	yes	3	36	no	no	no
5853901	female	56	1.57	47.5	19.27	No	positive	negative	21.7	31	31	35.8	149	12.5	no	solitary	4.5	absent	present	A	yes	yes	44	51	no	no	no
5854301	female	46	1.54	50	21.08	No	positive	negative	9	21	46	42.9	124	11	yes	solitary	10	present	present	A	yes	yes	4	72	yes	no	no
5855401	male	53	1.61	56	21.6	No	negative	negative	6.8	10	25	40.5	245	14.3	no	solitary	6	absent	present	A	yes	yes	8	8	no	yes	no
5870001	male	45	1.69	69	24.16	No	positive	negative	17.7	36	53	38.6	185	11.8	yes	solitary	8.5	present	absent	A	yes	yes	4	61	no	no	no
5878101	male	57	1.64	57	21.19	No	positive	negative	5.4	0	0	35	368	12.9	no	solitary	11	absent	present	A	yes	yes	14	14	no	no	no
5880901	male	58	1.67	53	19	No	positive	negative	30.3	49	51	39.2	151	14.4	no	multiple	5	absent	present	A	yes	yes	54	56	yes	no	no
5882901	male	70	1.7	61	21.11	No	positive	negative	3.4	0	0	35	127	10.5	no	solitary	7	present	present	A	yes	yes	42	57	yes	no	no
5912101	male	66	1.74	64	21.14	No	positive	negative	3.4	0	0	35	109	11	no	multiple	3.5	present	present	A	no	no	57	57	yes	no	no
5922201	male	39	1.64	58	21.56	No	positive	negative	13.6	29	41	45.8	206	11.6	no	multiple	6	absent	present	A	yes	yes	5	15	no	no	no
5926001	male	50	1.65	57	20.94	No	negative	positive	8.5	13	30	41.2	188	11.5	yes	multiple	8	absent	present	B	yes	yes	6	6	no	no	no
5926501	male	39	1.58	45.5	18.23	No	positive	negative	30.5	41	58	39.7	143	12.1	yes	multiple	10.8	present	present	A	yes	yes	5	5	no	no	no
5941701	male	72	1.65	49	18	No	positive	negative	10.2	49	98	37.2	246	13.5	yes	multiple	7	present	present	A	yes	yes	27	27	no	no	no
5942001	male	60	1.58	49	19.63	No	positive	negative	13.1	48	52	41.6	180	12.6	no	multiple	3	present	present	A	no	yes	1	1	no	no	no
5946101	male	42	1.64	61	22.68	No	positive	negative	12.2	42	70	40.3	237	13.3	no	solitary	9	absent	absent	A	yes	yes	14	14	no	no	no
5962201	male	35	1.7	72	24.91	No	positive	negative	9.3	47	37	41.3	163	11.4	no	multiple	5	absent	present	B	yes	yes	4	4	no	no	no
5964301	male	57	1.72	61	20.62	No	positive	negative	15.1	40	28	36.4	241	10	no	multiple	6	present	present	B	yes	yes	21	21	no	no	no
5969901	male	52	1.65	74	27.18	No	positive	negative	7.5	45	24	42	211	11.4	no	multiple	5.5	present	present	B	yes	no	57	57	yes	yes	yes
5976701	male	71	1.69	81	28.36	No	positive	negative	6.5	40	53	37.4	194	11.8	no	solitary	8.8	absent	present	A	yes	yes	4	4	no	no	yes
5983701	male	53	1.65	59	21.67	No	positive	negative	13.2	33	32	35	186	12.4	yes	solitary	4	absent	present	A	no	no	47	66	yes	no	no
5987001	female	61	1.54	55	23.19	No	positive	negative	17.7	21	29	38.6	148	10.9	no	solitary	5.5	absent	present	A	yes	no	49	63	yes	no	no
5988601	male	53	1.73	63.5	21.22	No	positive	negative	7.9	77	77	42.5	178	12.9	no	solitary	5	present	present	A	yes	yes	16	65	yes	no	no
5994001	male	58	1.63	59	22.21	No	positive	negative	23.6	24	33	29.8	160	11.4	yes	solitary	9.8	present	present	A	yes	no	57	67	yes	no	no
6012401	male	41	1.8	69	21.3	No	negative	negative	17	68	66	42	232	11.9	no	multiple	12	absent	absent	B	yes	yes	2	12	no	no	no
6019401	male	47	1.69	80	28.01	yes	positive	negative	27.1	42	55	42.9	227	12.5	no	solitary	5	present	present	A	yes	yes	9	46	no	no	yes
6020801	female	52	1.58	55	22.03	No	positive	negative	9.9	16	27	41.9	285	13.2	no	multiple	6	present	present	A	yes	yes	34	34	no	no	no
6023201	male	46	1.7	48	16.61	No	positive	negative	10.5	65	53	38.5	477	10.4	yes	solitary	14.9	absent	present	A	yes	yes	13	13	no	no	no
6030401	male	39	1.7	87	30.1	No	positive	negative	6.2	192	64	41.3	148	11.9	no	solitary	3	absent	absent	A	no	no	56	56	yes	no	yes
6033401	male	47	1.7	79.5	27.51	No	positive	negative	11	76	84	40.2	206	10.3	no	solitary	10	present	present	A	yes	yes	12	12	no	no	yes
6037001	male	62	1.71	74	25.31	No	positive	negative	11.9	23	31	42.5	109	12.2	no	solitary	8	absent	absent	A	yes	yes	16	16	no	yes	yes
6038001	male	54	1.65	73	26.81	No	positive	negative	7.2	53	58	36.1	138	11.2	no	solitary	5.2	present	present	A	yes	yes	36	39	no	no	yes
6046701	male	51	1.73	63	21.05	No	positive	negative	22.5	341	163	41.3	163	9.5	no	solitary	2	absent	present	A	no	no	56	66	yes	no	no
6054301	male	66	1.69	65	22.76	No	positive	negative	7.7	25	25	42.6	165	10.2	no	solitary	2.5	present	present	A	no	no	56	66	yes	no	no
6059501	male	40	1.69	55	19.26	No	positive	negative	14.3	15	23	45.1	178	10.4	no	solitary	3	present	present	A	no	yes	9	17	no	no	no
6065901	male	39	1.55	50	20.81	No	positive	negative	7.8	23	60	39	156	11.1	no	solitary	5	present	present	A	no	no	53	56	yes	no	no
6078001	male	55	1.65	72	26.45	No	positive	negative	36	39	114	34	12	12	no	solitary	4	present	present	A	no	yes	4	4	no	yes	yes
6079501	female	54	1.52	45	19.48	No	positive	negative	9.2	30	39	39.2	127	11.7	no	solitary	2.5	absent	present	A	no	no	55	65	yes	no	no
6093201	male	63	1.72	57	19.27	No	positive	negative	5.9	34	30	35.6	201	12.8	no	solitary	6.5	present	absent	A	no	yes	7	10	no	no	no
6097001	male	60	1.73	75	25.06	No	positive	negative	16.7	41	43	40.3	271	11.1	yes	solitary	5	present	present	A	yes	no	52	63	yes	no	yes
6112801	male	51	1.64	53	19.71	No	positive	negative	28.4	55	60	34.6	247	10.5	no	solitary	6	present	present	A	yes	yes	25	25	no	no	no
6118401	male	49	1.68	72	25.51	No	positive	negative	15.2	26	46	36.8	140	10.8	no	solitary	2.5	absent	present	A	no	no	54	64	yes	no	yes
6120301	male	43	1.66	55	19.96	No	positive	negative	15.5	38	32	42.8	258	11.6	no	solitary	4	absent	present	A	no	no	52	61	yes	no	no
6121001	male	73	1.54	42	17.71	No	positive	negative	6	28	43	35.7	256	10.7	yes	solitary	10.8	present	present	A	yes	yes	3	44	no	yes	no
6126901	male	56	1.67	71	25.46	No	positive	negative	15.6	47	33	42.4	348	10.4	no	solitary	3	present	present	A	no	no	37	54	yes	no	yes
6161301	female	50	1.5	50	22.22	No	positive	negative	11.9	34	47	39.3	144	9.4	no	solitary	3	present	present	A	no	yes	45	64	yes	no	no
6177101	male	59	1.66	62	22.5	No	positive	negative	17.6	51	78	38	114	12	yes	solitary	15	present	present	A	yes	yes	3	5	no	no	no
6178501	male	60	1.7	62.5	21.63	No	positive	negative	18.7	32	49	39.9	199	12.8	yes	multiple	8.5	absent	present	B	yes	yes	11	54	no	yes	no
6181101	male	57	1.68	54	19.13	No	positive	negative	9.8	38	34	37.1	144	13.7	no	solitary	4	present	present	A	no	yes	28	55	yes	no	no
6184201	male	57	1.7	69	23.88	No	negative	negative	12.2	23	32	41.5	220	12.6	yes	solitary	9	present	absent	A	yes	no	52	64	yes	no	no
6197501	male	33	1.6	58	22.66	No	positive	negative	12.6	35	32	44.9	156	13.7	yes	solitary	2	absent	present	A	no	no	22	53	yes	no	no
6208301	male	43	1.6	64	25	No	positive	negative	28.9	52	59	48.5	87	15.7	no	solitary	3.5	absent	present	A	no	yes	9	9	no	yes	yes
6221201	male	54	1.7	50	17.3	No	positive	negative	18.4	58	52	39.5	245	14.1	no	solitary	9	present	present	A	yes	no	52	62	yes	no	no
6230901	male	42	1.62	67	25.53	No	negative	positive	18	41	44	44.8	283	16.9	yes	solitary	7	absent	present	A	yes	no	49	49	yes	yes	yes
6236501	male	59	1.64	65	24.17	No	negative	negative	14.5	22	30	37.5	124	19.2	no	solitary	8	absent	present	A	yes	no	49	61	yes	no	no
6245201	male	60	1.61	61	23.53	No	positive	negative	17.2	26	28	46.8	215	11.3	no	solitary	2.2	absent	present	A	no	no	49	61	yes	no	no
6254501	male	48	1.58	51.5	20.63	No	positive	negative	17.2	29	28	47.4	201	11	yes	solitary	2.8	absent	present	A	no	no	48	60	yes	no	no
6264801	male	57	1.72	82	27.72	No	positive	negative	15	56	39	45.2	190	22.4	no	solitary	3	absent	present	A	no	yes	50	55	yes	no	yes
6273901	male	44	1.62	50	19.05	No	positive	negative	19	30	31	44.3	282	12.3	no	solitary	5	present	absent	A	yes	no	51	61	yes	no	no
6288301	male	43	1.62	54	20.58	No	positive	negative	7.1	110	102	45.1	278	13.1	yes	multiple	13	present	present	B	yes	yes	22	61	yes	no	no
6292501	male	33	1.64	55	20.45	No	positive	negative	15.3	89	50	33.7	205	12.2	no	multiple	4	present	absent	A	no	yes	5	51	yes	no	no
6298601	male	57	1.66	72	26.13	No	positive	negative	25	13	29	50.4	204	13.2	no	solitary	3.8	present	present	A	no	no	15	51	yes	no	yes
6305801	male	52	1.67	62	22.23	No	positive	negative	11.1	53	50	39	137	14.2	yes	solitary	5.5	absent	present	A	yes	no	47	61	yes	no	no
6306401	male	64	1.61	60	23.15	No	positive	negative	13.7	34	36	47.1	230	10.9	no	solitary	4.5	absent	absent	A	no	yes	2	54	yes	no	no
6339301	male	52	1.73	71	23.72	No	positive	negative	16.1	59	37	43.5	162	12	no	solitary	3.5	absent	absent	A	no	yes	10	17	no	no	no
6350601	male	47	1.72	75	25.35	No	positive	negative	15.5	49	38	50.2	102	13	yes	solitary	3.6	absent	absent	A	no	no	31	31	yes	yes	yes
6366101	male	42	1.65	57	20.94	No	positive	negative	20.4	35	38	42.6	115	13.7	no	solitary	4	present	present	A	no	no	50	61	yes	no	no
6375901	male	56	1.68	50	17.72	No	positive	negative	21.9	25	23	47.5	218	14.1	yes	solitary	3	absent	present	A	no	no	47	59	yes	no	no
6384101	male	62	1.7	59	20.42	No	positive	negative	13.9	46	45	36.3	94	12.6	no	solitary	3.5	present	present	A	no	yes	24	40	no	yes	no
6397501	female	37	1.52	40	17.31	No	positive	negative	21	145	410	39.6	91	12.8	no	multiple	3.2	present	present	B	no	no	46	52	yes	yes	no
6409401	male	40	1.67	57	20.44	No	positive	negative	15	22	24	44.1	237	13.5	no	multiple	3.2	present	present	B	no	no	46	58	yes	no	no
6413401	female	46	1.55	55	22.89	No	positive	negative	19	30	33	45.3	86	11.8	no	multiple	5.5	absent	present	B	yes	yes	3	3	no	yes	no
6421101	female	49	1.6	44	17.19	No	positive	negative	12.5	22	30	43.4	109	15.1	yes	multiple	2	absent	present	A	no	no	49	55	yes	no	no
6447001	male	54	1.67	55	19.72	No	positive	negative	5.1	46	91	45.4	112	13.1	no	solitary	2.8	absent	present	A	no	yes	41	48	yes	no	no
6454801	male	69	1.7	64	22.15	yes	positive	negative	8.4	44	58	42.8	105	11.9	no	multiple	7.8	absent	present	B	yes	yes	2	59	yes	no	no
6455401	male	34	1.7	74	25.61	No	positive	negative	13.1	33	35	44	253	12.8	no	solitary	3	absent	absent	A	no	yes	47	58	yes	no	yes
6477701	male	54	1.71	61.5	21.03	yes	positive	negative	19.9	66	54	33.3	31	16	no	multiple	2	present	present	A	no	no	44	44	yes	yes	no
6499001	female	37	1.54	46	19.4	No	positive	negative	9.5	18	22	40.6	251	10.5	no	multiple	9.4	present	absent	A	yes	yes	44	29	no	no	no
6502001	male	35	1.65	56	20.57	No	positive	negative	15.2	53	38	40.8	202	10.9	no	solitary	2.5	absent	present	A	no	no	1	47	yes	no	no
6504801	male	42	1.67	69	24.74	yes	positive	negative	18.6	55	34	37.7	97	13	no	solitary	3	absent	present	A	no	no	47	56	yes	yes	no
6516901	male	36	1.63	55	20.7	No	positive	negative	6.5	40	32	40.2	218	13.9	no	multiple	4	absent	present	B	no	yes	21	47	yes	no	no
6517901	male	65	1.65	75	27.55	No	positive	negative	23.1	78	72	36.9	120	13.5	no	solitary	5.7	absent	present	A	yes	no	8	8	no	no	yes
6527001	male	55	1.54	57	24.03	No	positive	negative	21.6	33	30	46.1	158	12.6	no	solitary	5.2	absent	absent	A	yes	yes	20	49	yes	no	no
6541901	male	31	1.7	76	26.3	No	positive	negative	3.4	0	0	35	189	11	no	solitary	10.7	absent	present	A	yes	no	46	56	yes	no	yes
6545301	male	59	1.68	67	23.74	No	negative	negative	46.7	48	59	40	158	11.6	no	solitary	7.8	absent	present	A	yes	yes	12	12	no	no	no
6547001	male	33	1.69	65	22.76	No	positive	negative	13.2	53	44	43	256	9.9	no	solitary	3.5	absent	present	A	no	yes	40	51	yes	no	no
6560401	male	44	1.7	69	23.88	No	negative	negative	17.6	31	21	41.9	69	13.8	no	solitary	3.7	absent	present	A	no	no	43	55	yes	yes	no
6565001	male	47	1.77	79	25.22	No	positive	negative	10	22	35	43	163	12.5	no	solitary	8.5	absent	present	A	yes	no	46	55	yes	no	yes
6584701	male	49	1.65	68	24.98	No	positive	negative	4	26	27	38.6	209	10.6	no	multiple	3.8	absent	present	B	no	yes	2	45	yes	no	no
6585601	male	51	1.66	60	21.77	No	positive	negative	9.1	33	26	39.1	301	13.7	no	multiple	4.5	present	absent	A	no	yes	18	20	no	no	no
6586301	male	39	1.61	64	24.69	No	positive	negative	10.5	58	37	36.3	166	13.4	no	solitary	5.2	absent	present	A	yes	yes	8	40	no	no	no
6586801	male	52	1.72	56	18.93	No	positive	negative	6.2	39	34	40.7	180	11.5	no	solitary	4.5	absent	present	A	no	no	12	45	yes	no	no
6587601	female	43	1.58	76	30.44	No	positive	negative	19.7	60	49	41.1	193	10.2	no	solitary	5.2	absent	present	A	yes	yes	32	40	no	no	yes
6591101	male	56	1.62	58	22.1	yes	positive	negative	30.9	130	114	35.9	154	15	no	multiple	8.3	present	present	B	yes	no	42	42	yes	no	no
6592101	male	45	1.7	97.5	33.74	No	positive	negative	8	26	26	44.7	283	14.7	no	multiple	10	absent	present	B	yes	yes	12	12	no	no	yes
6624401	male	51	1.64	78	29	No	positive	negative	23.9	62	56	41.1	186	13.3	yes	solitary	10	present	present	A	yes	yes	7	7	no	no	yes
6635101	female	72	1.49	58	26.12	yes	negative	negative	15	18	25	43.7	98	10.4	no	solitary	3.8	present	present	A	no	yes	13	40	no	yes	yes
6637401	male	76	1.74	63	20.81	No	positive	negative	9.5	31	29	42.4	51	13.1	no	solitary	7.5	present	present	A	yes	yes	36	36	no	yes	no
6647001	male	47	1.71	61	20.86	No	positive	negative	16.3	20	42	40.1	182	12.4	yes	solitary	7.2	present	present	A	yes	no	42	42	yes	no	no
6650201	male	58	1.77	72	22.98	No	positive	negative	17.6	52	43	41.1	134	13.1	yes	solitary	8	absent	present	A	yes	yes	9	11	no	no	no
6659201	male	57	1.62	50	19.05	No	positive	negative	9.2	25	25	40.9	150	11.5	no	solitary	6.2	present	present	A	yes	yes	14	14	no	no	no
6668801	male	60	1.65	56	20.57	No	positive	negative	18.4	10	35	42.5	454	16.1	no	solitary	4	present	present	A	no	yes	41	41	no	no	no
6676701	male	52	1.58	50	20.03	No	positive	negative	15.8	31	34	43.1	220	11.4	no	solitary	4	present	present	A	no	yes	6	41	yes	no	no
6689501	male	62	1.56	52	21.37	No	positive	negative	18.7	88	66	34.9	103	13.9	no	solitary	4	present	present	A	no	yes	6	6	no	no	no
6701601	male	46	1.65	56	20.57	No	positive	negative	18.5	43	33	41.6	161	14.9	no	solitary	9	present	present	A	yes	no	38	38	yes	no	no
6707701	male	41	1.66	58	21.05	No	positive	negative	11	40	181	36.5	228	15.4	yes	multiple	3.5	absent	present	B	yes	yes	4	38	no	no	no
6726901	male	50	1.64	53	19.71	No	positive	negative	12.4	38	42	39.3	235	10.8	no	solitary	5	present	present	A	yes	yes	8	23	no	no	no
6727201	female	62	1.55	45	18.73	No	positive	negative	18	24	35	39.5	141	11.2	no	multiple	8	absent	present	B	yes	yes	38	38	no	no	no
6745001	male	55	1.63	75	28.23	No	positive	negative	25	41	72	29.4	107	12	no	multiple	10	present	present	A	yes	yes	22	22	no	no	yes
6747101	male	46	1.74	64	21.14	No	positive	negative	9.5	42	53	36.1	274	12	no	solitary	14.5	absent	present	A	yes	yes	7	23	no	no	no
6749101	male	45	1.66	83	30.12	No	negative	negative	18	30	31	40	289	10.9	no	solitary	9	absent	present	A	yes	yes	2	17	no	no	yes
6758801	male	58	1.61	51	19.68	yes	positive	negative	12.3	61	50	38.4	137	12.8	no	multiple	5.5	absent	present	B	yes	yes	6	40	yes	no	no
6760001	male	71	1.63	59	22.21	yes	negative	negative	19.3	19	30	31	179	11.2	no	solitary	3.5	absent	present	A	no	yes	27	27	no	no	no
6760601	male	36	1.67	69	24.74	No	positive	negative	24.5	64	33	40.6	254	12.2	yes	solitary	9	absent	present	A	no	yes	5	40	yes	no	no
6778801	male	77	1.62	53	20.2	No	positive	negative	9.4	23	38	30.8	138	13.5	no	multiple	3.3	present	present	A	no	no	39	53	yes	no	no
6797901	female	48	1.57	49.5	20.08	No	negative	negative	4.7	13	18	40.5	155	12.3	no	solitary	1.8	present	present	A	no	no	25	25	yes	no	no
6802301	male	44	1.73	77	25.73	No	positive	negative	22.5	38	34	41.9	258	12.3	no	solitary	5.8	absent	present	A	yes	no	41	41	yes	no	yes
6823801	male	39	1.64	72	26.77	No	positive	negative	7.4	61	39	39.7	195	13.1	no	solitary	5.4	absent	present	A	yes	yes	11	23	no	no	yes
6828701	female	55	1.58	52	20.83	No	negative	negative	15.8	15	16	40.3	367	11.3	no	solitary	3.5	absent	absent	A	no	no	41	41	yes	no	no
6849001	female	40	1.6	49	19.14	No	positive	negative	13.9	43	52	38.8	106	13.1	no	multiple	13	present	absent	A	yes	yes	19	41	yes	no	no
6860201	male	58	1.675	65	23.17	No	negative	negative	10.2	19	24	43	206	13.2	no	multiple	5	absent	present	B	yes	yes	5	8	no	no	no
6872301	male	26	1.72	55	18.59	No	positive	negative	27.4	58	90	44.1	243	12.7	no	solitary	11.2	absent	present	A	yes	yes	3	6	no	no	no
6872901	male	47	1.68	59	20.9	No	positive	negative	11	38	29	35.8	201	12.2	no	solitary	4.5	absent	present	A	no	no	38	38	yes	no	no
6875001	male	60	1.65	69	25.34	No	negative	negative	13.6	85	79	40.7	247	10.8	yes	solitary	6	absent	present	A	yes	yes	3	7	no	no	yes
6883501	female	59	1.6	60	23.44	No	positive	negative	13.1	21	36	39.3	139	13.4	no	solitary	1.5	absent	present	A	no	yes	32	32	no	no	no
6894001	male	34	1.61	68	26.23	No	positive	negative	7.4	31	34	42.4	266	14.2	no	solitary	6.5	absent	present	A	yes	yes	30	30	no	no	yes
6918601	male	65	1.66	60	21.77	No	positive	negative	11.7	36	43	42.9	128	12	no	solitary	3	absent	present	A	no	yes	33	40	yes	yes	no
6930401	male	40	1.64	46	17.1	No	positive	negative	23.5	25	40	42.1	149	13	no	solitary	7	absent	present	A	yes	yes	12	30	no	no	no
6932601	male	55	1.62	72	27.43	No	negative	negative	12.8	160	127	35	161	12.2	no	solitary	5	present	present	A	yes	no	36	36	yes	no	yes
6939001	male	58	1.67	59.5	21.33	yes	positive	negative	6.4	73	74	32.8	164	13.4	no	multiple	6	absent	present	B	yes	yes	2	39	yes	no	no
6962701	male	50	1.63	69	25.97	No	positive	negative	6.5	41	39	40.5	155	13.7	yes	multiple	1.5	present	present	A	no	yes	3	36	yes	no	yes
6964901	male	44	1.77	65	20.75	No	positive	negative	8.6	30	94	37.8	257	12.8	yes	solitary	12.8	absent	present	A	yes	no	33	33	yes	no	no
6966801	male	69	1.54	53	22.35	No	positive	negative	14.6	20	34	38.7	200	14.2	no	multiple	1.5	present	absent	A	no	yes	4	38	yes	no	no
6981401	male	35	1.7	60	20.76	No	positive	negative	15.7	28	27	40.6	180	15.9	no	solitary	2.8	absent	present	A	no	yes	30	30	no	no	no
6986801	male	73	1.64	68	25.28	No	positive	negative	11.7	39	35	38.8	153	14	no	solitary	4	absent	present	A	no	yes	36	37	yes	no	yes
6991701	female	55	1.5	47.5	21.11	No	negative	positive	8.4	14	28	42.3	429	13	no	solitary	7.2	absent	absent	A	yes	no	38	38	yes	no	no
6993901	male	41	1.65	68	24.98	No	positive	negative	13.7	20	27	36.3	183	16.4	no	solitary	5.5	absent	present	A	yes	yes	20	27	no	no	no
7010201	male	37	1.66	71	25.77	No	positive	negative	11.4	53	59	37.9	126	13.4	no	solitary	1.9	absent	present	A	no	yes	20	36	yes	no	yes
7010801	male	38	1.68	50	17.72	No	positive	negative	6.7	35	33	37.4	208	12	no	solitary	3.2	absent	present	A	no	yes	27	27	no	no	no
7016701	male	52	1.68	65.2	23.1	No	positive	negative	20.9	35	44	23.9	52	20.1	no	solitary	5.2	absent	present	A	yes	yes	2	2	no	yes	no
7026701	male	49	1.68	62	21.97	No	positive	negative	21.7	54	35	36.8	254	14.3	no	multiple	7.5	present	present	A	yes	yes	5	7	no	no	no
7041901	male	46	1.68	75	26.57	No	negative	negative	16.8	25	25	39.5	146	12.9	no	solitary	1.8	present	present	A	no	no	35	35	yes	no	yes
7042101	male	45	1.6	50	19.53	No	positive	negative	13.4	36	31	43	203	12.8	no	solitary	3.5	absent	absent	A	no	yes	7	35	yes	no	no
7049001	male	47	1.7	66	22.84	yes	positive	negative	10.5	44	93	36.8	197	13.8	yes	solitary	12.5	absent	present	A	yes	yes	12	12	no	no	no
7050401	male	63	1.77	66	21.07	No	positive	negative	20.6	86	70	46.2	108	15.4	no	multiple	5.2	present	present	A	yes	yes	2	2	no	no	no
7051501	male	38	1.62	57	21.72	No	positive	negative	28.1	20	34	42.2	208	13.5	no	solitary	4.6	absent	absent	A	no	no	36	36	yes	no	no
7052101	male	45	1.66	53	19.23	No	negative	negative	10.9	53	52	33.8	542	13	yes	solitary	10	absent	present	A	yes	yes	24	37	yes	no	no
7052301	male	67	1.53	47	20.08	No	positive	negative	13.4	69	73	36.2	54	14.8	no	multiple	5.5	present	present	A	yes	yes	15	15	no	yes	no
7058201	male	47	1.62	81	30.86	No	positive	negative	8.2	55	38	38.6	161	11.6	no	solitary	3.6	absent	present	A	no	yes	32	34	yes	no	yes
7058901	male	46	1.75	77	25.14	No	positive	negative	7.1	65	27	43.1	120	12.7	yes	multiple	9	absent	present	B	yes	yes	6	29	no	no	yes
7063901	female	63	1.57	67	27.18	No	positive	negative	8.9	18	22	42.7	305	11.5	yes	multiple	7.5	present	present	B	yes	yes	13	36	yes	no	yes
7066301	male	46	1.66	54	19.6	No	positive	negative	12.3	41	34	38.5	148	13.8	yes	solitary	7	absent	present	A	yes	no	34	34	yes	no	no
7075001	male	41	1.63	54	20.32	No	positive	negative	8.8	55	45	44.7	207	17.7	yes	multiple	9	present	present	A	yes	no	34	34	yes	no	no
7075501	male	44	1.7	71.5	24.74	yes	positive	negative	8.7	17	16	34.3	188	13	yes	multiple	4.7	absent	absent	B	no	yes	4	27	no	no	no
7075601	male	54	1.7	65.5	22.66	yes	positive	negative	11.6	43	50	49.2	220	12.8	no	solitary	4.3	absent	present	A	no	no	36	36	yes	no	no
7075701	male	50	1.65	53	19.47	No	positive	negative	19.8	30	33	32.1	179	13.8	yes	multiple	5	absent	present	A	yes	yes	16	16	no	no	no
7077901	male	49	1.7	60	20.76	No	positive	negative	8.7	11	22	39.3	172	12.3	no	multiple	2	present	present	A	no	no	36	36	yes	no	no
7079801	male	50	1.68	74	26.22	No	positive	negative	7.9	74	38	34.8	217	12.4	yes	solitary	4.4	absent	present	A	no	yes	26	35	yes	no	yes
7088601	male	56	1.73	62	20.72	No	positive	negative	18.2	46	34	39.7	116	11.9	no	multiple	4	absent	present	B	no	yes	11	32	yes	no	no
7090301	male	45	1.67	64	22.95	yes	positive	negative	3.9	58	38	31.1	352	12.2	no	solitary	7.8	present	present	A	yes	yes	2	7	no	no	no
7100701	male	48	1.7	68	23.53	No	positive	negative	20.2	53	39	41.4	151	15.2	yes	solitary	4	absent	present	A	no	yes	4	18	no	no	no
7110801	male	42	1.65	50	18.37	yes	positive	negative	6.3	29	46	38.3	143	13.3	no	solitary	7.9	present	present	A	yes	yes	5	9	no	no	no
7124201	male	67	1.63	60.5	22.77	yes	positive	negative	10.1	81	63	40	133	14.9	no	solitary	1.8	present	present	A	no	no	33	33	yes	no	no
7139801	female	52	1.58	55	22.03	No	positive	negative	14.5	43	44	39.4	153	12.5	yes	solitary	3	present	present	A	no	yes	8	8	no	no	no
7146901	male	59	1.7	62	21.45	No	positive	negative	12.1	45	27	45.6	151	14	no	multiple	5	absent	present	B	yes	yes	4	7	no	no	no
7149501	female	72	1.5	49	21.78	No	positive	negative	13.3	55	78	37.8	262	10.2	yes	multiple	4	absent	absent	B	no	yes	1	1	no	no	no
7153301	male	49	1.65	60	22.04	No	negative	positive	19.7	27	57	41.9	202	13.6	yes	solitary	11	absent	absent	A	yes	yes	3	15	no	no	no
7153701	male	56	1.74	73	24.11	No	positive	negative	7.3	29	31	39.8	141	12.3	no	multiple	1.9	present	present	A	no	yes	2	32	yes	no	no
7159201	male	70	1.68	6	2.13	No	negative	positive	8.6	47	48	36.5	112	11.5	no	multiple	4.5	absent	present	B	no	yes	18	18	no	no	no
7161401	female	50	1.67	64	22.95	No	positive	negative	30.7	322	271	45.3	193	12.4	no	multiple	4.5	absent	absent	B	no	no	35	35	yes	no	no
7162601	male	56	1.63	57	21.45	yes	positive	negative	9.6	67	56	43.8	212	10.8	yes	solitary	9	present	present	A	yes	yes	4	6	no	no	no
7166301	male	57	1.86	76	21.97	No	positive	negative	18.9	25	27	39	111	13.3	yes	multiple	3.5	absent	present	B	yes	no	30	30	yes	no	no
7169001	male	58	1.61	61	23.53	No	negative	negative	9.6	22	37	40.8	187	10.7	no	solitary	5.5	absent	absent	A	yes	no	32	32	yes	no	no
7174501	male	45	1.7	66	22.84	No	positive	negative	15.6	144	97	43.3	141	12.5	no	solitary	7.2	absent	absent	B	yes	yes	1	1	no	no	no
7183501	male	27	1.59	54	21.36	No	positive	negative	13.5	33	35	40	160	14.8	yes	solitary	5	absent	present	A	yes	no	34	34	yes	no	no
7183801	male	48	1.66	61.5	22.32	No	positive	negative	18.3	34	29	44.8	130	13.7	no	solitary	5	present	present	A	no	yes	11	11	no	no	no
7197701	male	32	1.76	57	18.4	No	positive	negative	29.1	81	76	41.7	173	11.5	no	solitary	6	absent	present	A	yes	no	34	34	yes	no	no
7206201	male	20	1.78	75	23.67	No	positive	negative	18.3	47	40	47.4	344	11.6	yes	solitary	9	present	present	A	yes	yes	3	25	no	no	no
7206401	male	31	1.68	75	26.57	No	positive	negative	17.5	61	39	47.2	164	11.8	yes	multiple	4	absent	present	B	no	yes	20	20	no	no	yes
7208601	male	30	1.78	65	20.52	No	positive	negative	8.6	71	54	48.7	192	12.2	yes	solitary	8	absent	present	A	yes	yes	4	8	no	no	no
7209001	male	45	1.68	73	25.86	No	positive	negative	13	27	24	43.2	198	12.2	no	solitary	4	absent	absent	A	no	no	32	32	yes	no	yes
7211801	male	76	1.55	50	20.81	No	positive	negative	15.4	38	67	43	115	13.1	no	solitary	6.3	present	absent	A	yes	yes	1	1	no	no	no
7222001	male	31	1.63	59	22.21	No	positive	negative	18.5	60	58	47.4	170	12.5	yes	solitary	8	absent	present	A	yes	yes	3	7	no	no	no
7224401	male	45	1.72	81	27.38	No	positive	negative	18.3	45	36	44.6	161	14.1	no	solitary	3	absent	absent	A	no	yes	20	28	yes	no	yes
7228301	male	54	1.55	62	25.81	No	negative	positive	19.1	48	24	31.6	262	13.3	yes	solitary	10	present	present	A	yes	yes	8	18	no	no	yes
7236001	male	30	1.63	61	22.96	No	positive	negative	14.1	81	40	43.3	351	12.4	no	solitary	7	absent	present	A	yes	yes	10	31	yes	no	no
7238001	male	51	1.7	64.5	22.32	No	positive	negative	13.4	34	37	40.3	95	14.7	no	solitary	12	absent	present	A	yes	no	32	32	yes	yes	no
7238601	male	74	1.76	60	19.37	No	negative	negative	7.5	15	23	39.3	241	12.4	no	solitary	4.2	absent	absent	A	yes	yes	12	31	yes	no	no
7239701	male	39	1.66	59	21.41	No	positive	negative	14.9	24	27	44.9	173	13.3	no	solitary	2.2	absent	present	A	no	yes	2	2	no	no	no
7246401	male	52	1.61	70.5	27.2	No	positive	negative	12.2	82	57	46.5	208	11.8	no	solitary	3.6	absent	present	A	no	no	30	34	yes	no	yes
